# Supplementary material for: Rigid‐Flexible Coupling Units Enable Robust Large Birefringence
Source: Adv Sci (Weinh). 2026 Mar 26;13(32):e74948. doi: 10.1002/advs.74948 (PMC13252608; doi:10.1002/advs.74948)
Supplement: Supplementary file 2 — Supporting File 2: advs74948‐sup‐0002‐Data.zip. [file ADVS-13-e74948-s002.zip]

Archive with 2 entries (1 files):
- advs74948-sup-0002-Data/
- advs74948-sup-0002-Data/Bond valence sum.xlsx
