# Supplementary material for: Rigid‐Flexible Coupling Units Enable Robust Large Birefringence
Source: Adv Sci (Weinh). 2026 Mar 26;13(32):e74948. doi: 10.1002/advs.74948 (PMC13252608; doi:10.1002/advs.74948)
Supplement: Supplementary file 2 — Supporting File 2: advs74948‐sup‐0002‐Data.zip. [file ADVS-13-e74948-s002.zip › advs74948-sup-0002-Data/Bond valence sum.xlsx]

## Sheet: Sheet1
Atom1	Atom2	Length(Å)	R0-R	(R0-R)/B	exp[(R0-R)/B]		Atom	Valence
Sr1	S11	3.2958	-0.7058	-1.90757	0.148441		Sr1	2.2529
Sr1	S12	3.2958	-0.7058	-1.90757	0.148441		Sr2	2.14614
Sr1	S2A2	3.067	-0.477	-1.28919	0.275494		S2A	1.03247
Sr1	S2A1	3.067	-0.477	-1.28919	0.275494		S2B	1.06491
Sr1	S2B1	3.0753	-0.4853	-1.31162	0.269383		V1	5.12778
Sr1	S2B2	3.0753	-0.4853	-1.31162	0.269383		O1	2.05686
Sr2	S12	3.0763	-0.4863	-1.31432	0.268656		O2	2.04082
Sr2	S2A	3.168	-0.578	-1.56216	0.209682
Sr2	S2A9	3.072	-0.482	-1.3027	0.271796
Sr2	S2B9	3.299	-0.709	-1.91622	0.147163
Sr2	S2B	2.949	-0.359	-0.97027	0.378981
Sr1	O13	2.5096	-0.3916	-1.05838	0.347018
Sr1	O1	2.5096	-0.3916	-1.05838	0.347018
Sr1	O14	2.6616	-0.5436	-1.46919	0.230112
Sr1	O15	2.6616	-0.5436	-1.46919	0.230112
Sr1	O26	2.7086	-0.5906	-1.59622	0.202662
Sr1	O21	2.7086	-0.5906	-1.59622	0.202662
Sr2	O11	2.7932	-0.6752	-1.82486	0.161239
Sr2	O17	2.7932	-0.6752	-1.82486	0.161239
Sr2	O28	2.56	-0.442	-1.19459	0.302827
Sr2	O2	2.56	-0.442	-1.19459	0.302827
Sr2	O26	2.5761	-0.4581	-1.23811	0.289932
Sr2	O22	2.5761	-0.4581	-1.23811	0.289932
V1	O1	1.7007	0.1023	0.276486	1.31849
V1	O110	1.7007	0.1023	0.276486	1.31849
V1	O2	1.7218	0.0812	0.219459	1.2454
V1	O210	1.7218	0.0812	0.219459	1.2454
